# Supplementary material for: Classification of Goat Vocalization via Lightweight Machine Learning and High-Dimensional Acoustic Features
Source: Animals (Basel). 2026 May 2;16(9):1394. doi: 10.3390/ani16091394 (PMC13163017; doi:10.3390/ani16091394)
Supplement: Supplementary file 1 [file animals-16-01394-s001.zip]

Archive with 1 entries (1 files):
- animals-4260209-supplementary.pdf
